# Supplementary material for: Graphene Oxide/Chitosan Injectable Composite Hydrogel for Controlled Release of Doxorubicin: An Approach for Enhanced Intratumoral Delivery
Source: Nanomaterials (Basel). 2022 Nov 30;12(23):4261. doi: 10.3390/nano12234261 (PMC9736459; doi:10.3390/nano12234261)
Supplement: Supplementary file 1 [file nanomaterials-12-04261-s001.zip]

Archive with 1 entries (1 files):
- nanomaterials-2037592-supplementary.pdf
